# Supplementary material for: Prognostic classification of endometrial cancer using a molecular approach based on a twelve-gene NGS panel
Source: Sci Rep. 2019 Dec 2;9:18093. doi: 10.1038/s41598-019-54624-x (PMC6889294; doi:10.1038/s41598-019-54624-x)
Supplement: Supplementary file 2 — Supplementary file 1 [file 41598_2019_54624_MOESM2_ESM.xlsx]

## Sheet: coverage
Sample	Total aligned Reads	Total aligned Reads (%)	Targeted Aligned reads	Read Enrichment (%)	Median Region Coverage Depth	Target Coverage 100X	Target Coverage 700X	SNVs Reported
10031	4.59847e+06	2.0764	3803089	82.7034	11543	100	99.1701	40
10293	1.16822e+06	0.5275	924006	79.0952	2963	99.1701	92.9461	21
11218	3.38861e+06	1.5301	2254052	66.5184	6815	100	98.7552	37
11282	5.12489e+06	2.3141	4195091	81.8573	13150	99.5851	99.1701	44
11525	6.16931e+06	2.7857	5211536	84.4752	15373	100	99.1701	45
12395	6.10508e+06	2.7567	5140839	84.2059	16774	99.5851	98.7552	35
12447	5.39219e+06	2.4348	4385546	81.3314	12699	100	99.1701	34
12514	4.67775e+06	2.1122	1977853	42.2821	5491	99.5851	95.0207	41
13033	6.93291e+06	3.1305	5577291	80.4466	16556	100	99.1701	37
13324	4.71274e+06	2.128	3690801	78.3154	10862	100	99.1701	40
13618	4.89146e+06	2.2087	3792185	77.5266	11203	99.5851	99.1701	36
13652	4.13362e+06	1.8665	3308214	80.032	10252	98.7552	98.3402	130
13841	5.66725e+06	2.559	4444242	78.4197	13186	100	99.5851	39
14032	6.07851e+06	2.7447	5176898	85.1673	15698	100	99.5851	34
14039	5.24647e+06	2.369	4305008	82.0553	13275	100	99.1701	36
14061	5.68829e+06	2.5685	4701465	82.6517	13829	100	99.5851	36
14078	5.27637e+06	2.3825	4407397	83.5309	13611	100	99.1701	39
14202	382024	0.1725	318424	83.3517	928	92.1162	62.6556	13
14206	5.43316e+06	2.4533	4738696	87.218	13188	100	99.1701	26
14257	4.57366e+06	2.0652	3779027	82.6258	11068	100	99.1701	77
14317	831817	0.3756	700381	84.199	2183	98.7552	89.2116	18
14537	938562	0.4238	805311	85.8026	2230	98.7552	89.2116	25
14575	4.62969e+06	2.0905	2808450	60.6617	8468	99.5851	97.5104	78
14623	5.87055e+06	2.6508	4739107	80.7268	14109	100	99.1701	35
14890	939669	0.4243	496183	52.804	1530	99.1701	83.8174	19
15447	671034	0.303	433802	64.6468	1336	98.3402	71.7842	29
15636	5.50337e+06	2.485	3848533	69.9305	12241	99.5851	99.1701	39
15815	5.17582e+06	2.3371	4330348	83.6649	12784	100	99.1701	40
16265	827609	0.3737	669822	80.9346	2038	99.1701	88.3817	19
17842	5.99812e+06	2.7084	5049329	84.1819	12945	100	99.1701	22
18217	4.56635e+06	2.0619	4050099	88.6944	12266	100	98.7552	31
18644	5.97132e+06	2.6963	4723055	79.0957	14436	100	99.1701	49
3252	7365762	2.24	5603188	76.0707	749.992	98.14	25.65	13
3075	6.5314e+06	2.9492	5492957	84.1008	17188	100	99.1701	49
3474	1.02493e+06	0.4628	748620	73.0409	2358	99.1701	92.1162	19
4072	3.28408e+06	1.4829	2594118	78.9907	7495	100	98.7552	32
4273	2.22837e+06	1.0062	1776993	79.7442	5428	100	98.7552	33
4712	3.49735e+06	1.5792	2121826	60.6695	6253	100	98.7552	33
5244	6.76571e+06	3.055	5545198	81.9603	16523	100	99.5851	47
5653	3.13747e+06	1.4167	2208859	70.4025	6543	100	98.7552	43
6202	4.64697e+06	2.0983	3766684	81.0568	11843	99.1701	97.9253	35
6272	7.7778e+06	3.512	5883440	75.644	18029	100	99.1701	42
6691	6.67402e+06	3.0136	5410662	81.0705	16098	100	99.1701	47
7824	2.06537e+06	0.9326	1712684	82.9239	5001	100	98.3402	25
7926	3.03892e+06	1.3722	2406975	79.2049	7101	100	98.7552	30
8774	4.9207e+06	2.2219	3498165	71.0909	10606	99.5851	99.1701	102
9352	5.04206e+06	2.2767	4183288	82.9679	13182	100	99.1701	46
9692	6.04241e+06	2.7284	4990079	82.5843	15550	100	99.1701	35
9831	2.85156e+06	1.2876	2187688	76.7189	6549	100	98.7552	32
10402	4.30499e+06	1.5508	3601452	83.6576	9771	99.5833	99.1667	24
11535	5.68826e+06	2.0491	2001592	35.1881	5703	99.5833	98.3333	29
12670	5.38429e+06	1.9396	4329967	80.4185	13226	99.5833	99.1667	89
13169	4.83798e+06	1.7428	3977094	82.2057	11635	100	98.75	94
13539	8732122	3.46	6457114	73.9467	864.29	97.76	41.26	41
13188	4.78829e+06	1.7249	3955243	82.6024	12224	98.75	97.9167	34
13672	7.33803e+06	2.6434	6218334	84.7412	19146	100	99.5833	52
14208	2.37541e+06	0.8557	1737958	73.1646	5170	96.25	89.1667	27
14262	5.95642e+06	2.1457	3548475	59.5739	8972	99.5833	98.3333	30
14406	5.31351e+06	1.9141	4329544	81.4819	13367	99.5833	99.1667	40
14953	3.12631e+06	1.1262	2474465	79.1497	7717	99.1667	98.75	41
14998	2.83289e+06	1.0205	2298279	81.1284	6895	97.9167	90.8333	19
15213	2.68132e+06	0.9659	2349804	87.6361	7326	96.25	91.25	33
16300	4.44907e+06	1.6027	3463807	77.8547	10441	100	99.5833	29
17305	5.40845e+06	1.9483	4650477	85.9855	14243	99.1667	99.1667	86
17364	5.4437e+06	1.961	3822513	70.219	11902	100	99.1667	31
17654	5.71491e+06	2.0587	4455107	77.9558	13457	100	99.5833	35
17836	5.48007e+06	1.9741	4318424	78.8024	13011	100	98.75	33
18715	5.70242e+06	2.0542	4608851	80.8227	14444	99.5833	99.1667	33
19166	3.68345e+06	1.3269	2906697	78.9123	8796	99.5833	98.75	29
19173	4.85242e+06	1.748	3843651	79.2111	11718	99.5833	98.75	37
19191	6.42057e+06	2.3129	5541841	86.3139	16681	99.5833	99.1667	41
2797	7.2628e+06	2.6163	5313960	73.1668	16603	100	99.1667	138
2924	7.77219e+06	2.7998	6422778	82.6379	19198	100	99.1667	79
2932	7.86769e+06	2.8342	5105399	64.8907	15641	100	99.1667	97
3104	3.8539e+06	1.3883	2827460	73.3663	8147	99.1667	97.5	146
4373	3.80254e+06	1.3698	1998333	52.5526	6116	99.5833	97.5	120
4483	6.96022e+06	2.5073	5707522	82.002	17258	99.5833	99.1667	88
4574	3.60545e+06	1.2988	2562902	71.0842	7486	99.5833	98.3333	134
4598	6.38393e+06	2.2997	4203209	65.8405	12242	99.5833	98.75	171
5491	8.45398e+06	3.0454	6558101	77.5742	19316	100	99.5833	100
5799	6.23347e+06	2.2455	5275053	84.6247	15725	100	99.1667	56
5991	4.04488e+06	1.4571	2527164	62.478	7544	99.5833	97.0833	132
6001	8.09865e+06	2.9174	6158951	76.0491	19473	100	99.5833	96
6020	7.4091e+06	2.669	4090395	55.2077	11747	100	99.1667	138
6388	11357066	3.46	8406022	74.0158	1125.15	99.63	52.04	20
6186	5.71825e+06	2.0599	4912155	85.9032	10738	100	95.8333	89
6667	7.15926e+06	2.579	5919789	82.6872	16353	99.5833	99.1667	57
7004	7.27418e+06	2.6204	5537072	76.1195	16717	99.5833	99.5833	109
7153	9582534	2.92	9332364	97.3893	1249.15	99.63	68.7	27
7443	6.18711e+06	2.2288	4525018	73.1362	12386	99.1667	97.9167	93
7619	8.84594e+06	3.1866	7188904	81.2678	22438	100	99.1667	43
8081	7.637e+06	2.7511	5163648	67.6135	15902	99.5833	99.1667	85
8721	6.09467e+06	2.1955	3829490	62.8334	11474	99.5833	99.1667	65
9417	2.1078e+06	0.7593	1725302	81.8531	4594	98.3333	87.5	31
9558	9.02028e+06	3.2494	7193906	79.7526	21643	100	99.1667	64
9935	6.57214e+06	2.3675	5621340	85.5329	17290	99.5833	98.75	43
