# Supplementary material for: Prognostic classification of endometrial cancer using a molecular approach based on a twelve-gene NGS panel
Source: Sci Rep. 2019 Dec 2;9:18093. doi: 10.1038/s41598-019-54624-x (PMC6889294; doi:10.1038/s41598-019-54624-x)
Supplement: Supplementary file 3 — Supplementary file 2 [file 41598_2019_54624_MOESM3_ESM.xlsx]

## Sheet: Variants
Sample	Pathogenic	Likely Pathogenic	VUS	Likely Benign	Benign	Other	Total filtered Variants	Total Unfiltered Variants	% Variants Passing Filters
10031	7	2	3	4	0	24	12	40	30
10293	6	1	0	0	0	14	7	21	33.3333
11218	2	3	3	6	0	23	8	37	21.6216
11282	6	0	6	4	0	28	12	44	27.2727
11525	1	1	7	5	1	31	9	45	20
12395	1	0	4	0	2	30	5	35	14.2857
12447	2	1	7	3	0	21	10	34	29.4118
12514	1	3	2	6	1	29	6	41	14.6341
13033	2	1	4	4	0	26	7	37	18.9189
13324	6	6	5	4	2	19	17	40	42.5
13618	6	2	4	4	1	20	12	36	33.3333
13652	15	16	12	17	1	70	43	130	33.0769
13841	2	0	7	6	1	24	9	39	23.0769
14032	1	2	7	4	0	20	10	34	29.4118
14039	0	1	5	6	0	24	6	36	16.6667
14061	4	0	8	4	0	20	12	36	33.3333
14078	1	3	4	4	1	27	8	39	20.5128
14202	2	1	0	0	0	10	3	13	23.0769
14206	0	3	2	5	1	16	5	26	19.2308
14257	8	8	1	0	0	60	17	77	22.0779
14317	2	0	0	1	0	15	2	18	11.1111
14537	1	0	1	2	1	21	2	25	8
14575	9	18	9	10	15	32	36	78	46.1538
14623	3	1	3	5	1	23	7	35	20
14890	0	1	2	4	2	12	3	19	15.7895
15447	4	3	3	9	0	10	10	29	34.4828
15636	5	2	4	2	1	26	11	39	28.2051
15815	2	1	4	5	1	28	7	40	17.5
16265	2	1	0	3	1	13	3	19	15.7895
17842	2	1	5	3	1	13	8	24	33.3333
18217	1	0	2	4	0	24	3	31	9.67742
18644	5	4	7	4	1	29	16	49	32.6531
3252	1	1	5	1	1	5	7	13	53.8462
3075	3	6	8	4	0	28	17	49	34.6939
3474	3	0	0	0	0	16	3	19	15.7895
4072	0	3	3	4	0	22	6	32	18.75
4273	1	2	3	3	0	24	6	33	18.1818
4712	2	1	3	4	0	23	6	33	18.1818
5244	3	4	7	6	0	27	14	47	29.7872
5653	3	3	5	7	0	25	11	43	25.5814
6202	3	2	3	2	0	25	8	35	22.8571
6272	1	0	7	4	0	30	8	42	19.0476
6691	6	2	4	4	0	31	12	47	25.5319
7824	0	0	3	3	0	19	3	25	12
7926	1	2	3	4	0	20	6	30	20
8774	4	3	6	7	0	82	13	102	12.7451
9352	3	10	3	7	0	23	16	46	34.7826
9692	2	1	7	4	0	21	10	35	28.5714
9831	1	1	3	5	0	22	5	32	15.625
10402	1	3	1	2	0	17	5	24	20.8333
11535	1	1	2	3	0	22	4	29	13.7931
12670	13	11	16	0	0	49	40	89	44.9438
13539	2	3	6	4	5	26	11	41	26.8293
13169	6	13	13	12	0	50	32	94	34.0426
13188	2	2	5	3	0	22	9	34	26.4706
13672	8	2	7	5	0	30	17	52	32.6923
14208	1	3	1	3	0	19	5	27	18.5185
14262	1	0	4	4	0	21	5	30	16.6667
14406	1	0	8	4	0	27	9	40	22.5
14953	2	7	5	4	0	23	14	41	34.1463
14998	0	1	1	5	0	12	2	19	10.5263
15213	0	4	4	3	0	22	8	33	24.2424
16300	1	0	5	3	0	20	6	29	20.6897
17305	0	10	19	14	0	43	29	86	33.7209
17364	1	0	4	5	0	21	5	31	16.129
17654	1	0	6	5	0	23	7	35	20
17836	0	1	4	7	0	21	5	33	15.1515
18715	0	0	5	4	0	24	5	33	15.1515
19166	0	1	3	3	0	22	4	29	13.7931
19173	0	1	2	0	0	34	3	37	8.10811
19191	1	1	4	5	0	30	6	41	14.6341
2797	23	18	20	16	1	61	61	138	44.2029
2924	6	5	9	10	0	49	20	79	25.3165
2932	18	12	9	4	0	54	39	97	40.2062
3104	20	20	16	14	0	76	56	146	38.3562
4373	3	21	11	25	0	60	35	120	29.1667
4483	6	6	13	7	0	56	25	88	28.4091
4574	8	19	25	22	1	60	52	134	38.806
4598	19	28	17	28	0	79	64	171	37.4269
5491	12	15	13	18	0	42	40	100	40
5799	2	8	1	7	1	38	11	56	19.6429
5991	15	33	11	17	0	56	59	132	44.697
6001	4	0	4	41	0	47	8	96	8.33333
6020	21	15	9	20	1	73	45	138	32.6087
6388	1	3	7	6	3	33	11	50	22
6186	10	11	9	12	0	47	30	89	33.7079
6667	4	6	7	6	0	34	17	57	29.8246
7153	2	3	5	7	10	41	10	58	17.2414
7004	12	3	14	9	0	71	29	109	26.6055
7443	5	13	10	15	0	50	28	93	30.1075
7619	2	3	5	3	0	30	10	43	23.2558
8081	6	1	8	9	0	61	15	85	17.6471
8721	10	8	9	6	0	32	27	65	41.5385
9417	2	2	2	5	0	20	6	31	19.3548
9558	5	2	7	7	0	43	14	64	21.875
9935	3	8	6	5	0	21	17	43	39.5349
7153	2	3	5	7	10	41	10	58	17.2414
