# Supplementary material for: Prognostic classification of endometrial cancer using a molecular approach based on a twelve-gene NGS panel
Source: Sci Rep. 2019 Dec 2;9:18093. doi: 10.1038/s41598-019-54624-x (PMC6889294; doi:10.1038/s41598-019-54624-x)
Supplement: Supplementary file 4 — Supplementary file 3 [file 41598_2019_54624_MOESM4_ESM.xlsx]

## Sheet: Log-Rank test
		n	Events	%	DFS	n	Events	%	OS
MSI	MSI-L	68	13	68.3	N.S.	64	9	77.9	N.S.
	MSI-H	14	1	91.7		14	1	85.7
POLE	Non mutated	68	14	64.0	p=0.038	64	10	74.4	N.S.
	Mutated	14	0	100		14	0	93.3
PTEN	Non mutated	34	10	35.5	p=0.002	31	9	48.0	<0.001
	Mutated	48	4	85.4		47	1	94.5
ARID1A	Non mutated	41	9	53.7	N.S.	38	7	66.0	N.S.
	Mutated	41	5	85.5		40	3	89.2
ARID5B	Non mutated	42	9	64.4	N.S.	42	8	64.0	p=0.016
	Mutated	40	5	80.0		36	2	92.0
RPL22	Non mutated	46	9	60.7	N.S.	42	8	74.3	N.S.
	Mutated	36	5	79.1		36	2	87.8
PPPR1A	Non mutated	50	10	62.6	N.S.	46	9	62.4	p=0.005
	Mutated	32	4	82.0		32	1	92.9
PIK3R1	Non mutated	53	11	62.6	N.S.	49	9	66.8	p=0.028
	Mutated	29	3	83.5		29	1	93.2
TP53	Non mutated	55	6	79.8	N.S.	51	4	82.5	N.S.
	Mutated	27	8	60.6		27	6	73.0
PIK3CA	Non mutated	55	10	64.7	N.S.	51	7	75.8	N.S.
	Mutated	27	4	82.1		27	3	84.8
FBXW7	Non mutated	57	10	68.1	N.S.	53	7	74.6	N.S.
	Mutated	25	4	78.8		25	3	85.1
CTCF	Non mutated	58	10	70.0	N.S.	54	8	72.3	N.S.
	Mutated	24	4	77.6		24	2	90.5
CTNNB1	Non mutated	69	13	64.3	N.S.	66	9	76.5	N.S.
	Mutated	13	1	92.3		12	1	88.9
KRAS	Non mutated	74	13	70.5	N.S.	70	10	75.7	N.S.
	Mutated	8	1	85.7		8	0	100
* n corresponds to total number of cases used in the statistical analysis
